# Supplementary material for: The context-dependent epigenetic and organogenesis programs determine 3D vs. 2D cellular fitness of MYC-driven murine liver cancer cells
Source: eLife. 2025 May 6;14:RP101299. doi: 10.7554/eLife.101299 (PMC12055005; doi:10.7554/eLife.101299)
Supplement: Figure 3—source data 2. [file elife-101299-fig3-data2.zip]

Archive with 5 entries (4 files):
- Figure 3L-source data 2/
- Figure 3L-source data 2/B-actin.tif
- Figure 3L-source data 2/HIF1a.tif
- Figure 3L-source data 2/HIF2a.tif
- Figure 3L-source data 2/VHL.png
