# Supplementary material for: The context-dependent epigenetic and organogenesis programs determine 3D vs. 2D cellular fitness of MYC-driven murine liver cancer cells
Source: eLife. 2025 May 6;14:RP101299. doi: 10.7554/eLife.101299 (PMC12055005; doi:10.7554/eLife.101299)
Supplement: Figure 7—source data 2. [file elife-101299-fig7-data2.zip]

Archive with 4 entries (3 files):
- Figure 7B-source data 2/
- Figure 7B-source data 2/actin-NEJF10-shPRMT5.tif
- Figure 7B-source data 2/PRMT5-NEJF10-shPRMT5--Ladder only.tif
- Figure 7B-source data 2/PRMT5-NEJF10-shPRMT5.tif
