# Supplementary material for: The context-dependent epigenetic and organogenesis programs determine 3D vs. 2D cellular fitness of MYC-driven murine liver cancer cells
Source: eLife. 2025 May 6;14:RP101299. doi: 10.7554/eLife.101299 (PMC12055005; doi:10.7554/eLife.101299)
Supplement: Figure 7—source data 3. [file elife-101299-fig7-data3.zip]

Archive with 2 entries (1 files):
- Figure 7J-source data 1/
- Figure 7J-source data 1/Figure 7 J.pdf
